# Supplementary material for: Rhesus Cytomegalovirus-encoded Fcγ-binding glycoproteins facilitate viral evasion from IgG-mediated humoral immunity
Source: Nat Commun. 2025 Jan 31;16:1200. doi: 10.1038/s41467-025-56419-3 (PMC11782611; doi:10.1038/s41467-025-56419-3)
Supplement: Supplementary file 4 — Source Data [file 41467_2025_56419_MOESM4_ESM.xlsx]

## Sheet: Fig. 1B
	HCMV gp68 (UL119/118)			HCMV gp68-CD4 (UL119/118)			RhCMV Rh152/151 (FL)			RhCMV Rh152/151(68-1)			RhCMV Rh152/151-CD4				CD99
[ng] anti Rh-CD4 IgG	Exp1	Exp2	Exp3	Exp1	Exp2	Exp3	Exp1	Exp2	Exp3	Exp1	Exp2	Exp3	Exp1	Exp2	Exp3		Exp1	Exp2	Exp3
2500	1.67005	1.92355	2.0882	1.41445	1.3175	1.86735	1.4184	1.83105	1.9028	0.5943	0.54445	0.3991	1.1604	1.0239	1.2317		1.83175	1.9455	2.1529
250	1.3306	1.39785	1.4193	0.7363	0.5249	0.784	1.10885	1.2128	1.2762	0.1123	0.2747	0.1398	0.3496	0.36215	0.34635		1.70235	1.9827	1.74255
25	0.65095	0.65605	0.68345	0.24225	0.25575	0.2144	0.58785	0.61085	0.67575	0.0914	0.22325	0.1173	0.13975	0.29925	0.17645		1.4145	1.78815	1.47015
2.5	0.073	0.2166	0.13055	0.0789	0.16425	0.1151	0.0847	0.18305	0.12935	0.08585	0.225	0.121	0.08	0.26845	0.16545		0.20445	0.6019	0.23795
0	0.0776	0.50695	0.12235	0.07175	0.1988	0.11085	0.06615	0.1872	0.1294	0.07105	0.24715	0.12635	0.0765	0.29045	0.15875		0.0855	0.35705	0.12745
AUC normalized to CD99	0.684112	0.631064	0.727293	0.420794	0.308291	0.45807	0.58972	0.545981	0.674581	0.145374	0.202571	0.139577	0.27757	0.287292	0.301242

## Sheet: Fig. 1C
	MFI (4 experiments)
	HCMV gp68 CD4-tail (UL119/118) hCD16				RhCMV Rh05 (RL11A) RhCD16				RhCMV Rh152/151 CD4-tail (UL119/118) RhCD16				CD99 RhCD16				CD99 hCD16
Exp (n=4)	n.d.	1442.73	1791.11	1252.06	4515.75	2649.45	3646.45	2887.22	1746.25	1545.45	1826.87	1616.08	5562.58	4110.09	3676.88	3430.54	n.d.	3709.07	3847.26	3293.22
	n.d. = not detected due to lack of data or failed acquisition

## Sheet: Fig. 2A
	raw data normalized to UL119/118 mean
Fc binding
	RhCMV Rh06 (HA-RL11B)					RhCMV Rh07 (HA-RL11C)					RhCMV Rh08 (HA-RL11D)					RhCMV Rh08.1 (HA-RL11E)					RhCMV Rh12(HA-RL11F)					RhCMV Rh13.1(HA-RL11G)					RhCMV Rh17 (His-RL11H)					RhCMV Rh19 (HA-RL11I)					RhCMV Rh20 (HA-RL11J)					RhCMV Rh21(HA-RL11K)
Exp# (n=5)	Exp1	Exp2	Exp3	Exp4	Exp5	Exp1	Exp2	Exp3	Exp4	Exp5	Exp1	Exp2	Exp3	Exp4	Exp5	Exp1	Exp2	Exp3	Exp4	Exp5	Exp1	Exp2	Exp3	Exp4	Exp5	Exp1	Exp2	Exp3	Exp4	Exp5	Exp1	Exp2	Exp3	Exp4	Exp5	Exp1	Exp2	Exp3	Exp4	Exp5	Exp1	Exp2	Exp3	Exp4	Exp5	Exp1	Exp2	Exp3	Exp4
given as fractions	0.0407978	0.112702	0.0337576	0.0100425	n.d.	0.0345212	0.10392	0.0379774	0.0108794	n.d.	0.120824	0.134656	0.0253182	0.0117163	n.d.	0.0596275	0.0731829	0.0421971	0.014478	n.d.	0.0580583	0.112702	0.0450102	0.0108794	n.d.	0.0597792	0.0276169	0.0415684	n.d.	n.d.	0.00457394	0.0200052	0.0172873	0.0345111	n.d.	0.0470743	0.105383	0.00421971	0.0108794	n.d.	0.0376595	0.106847	0.0267248	0.0117163	n.d.	0.0382958	0.0474514	0.171248	0.0476582
HA-tag detection
	Rh06						Rh07						Rh08						Rh08.1						Rh12						Rh13.1						Rh17						Rh19						Rh20
Exp# (n=6)	Exp1	Exp2	Exp3	Exp4	Exp5	Exp6	Exp1	Exp2	Exp3	Exp4	Exp5	Exp6	Exp1	Exp2	Exp3	Exp4	Exp5	Exp6	Exp1	Exp2	Exp3	Exp4	Exp5	Exp6	Exp1	Exp2	Exp3	Exp4	Exp5	Exp6	Exp1	Exp2	Exp3	Exp4	Exp5	Exp6	Exp1	Exp2	Exp3	Exp4	Exp5	Exp6	Exp1	Exp2	Exp3	Exp4	Exp5	Exp6	Exp1
given in %	0.564576	1.0076	1.42424	n.d.	n.d.	n.d.	8.10332	20.7567	n.d.	n.d.	n.d.	n.d.	1.68266	3.55513	n.d.	n.d.	n.d.	n.d.	1.02214	1.71483	n.d.	n.d.	n.d.	n.d.	30.1661	28.1065	n.d.	n.d.	n.d.	n.d.	n.d.	n.d.	66.5273	39.3677	n.d.	n.d.	27.3284	60.2738	66.0303	n.d.	n.d.	n.d.	1.77122	1.84411	n.d.	n.d.	n.d.	n.d.	7.63469
given as fractions	0.00564576	0.010076	0.0142424	n.d.	n.d.	n.d.	0.0810332	0.207567	n.d.	n.d.	n.d.	n.d.	0.0168266	0.0355513	n.d.	n.d.	n.d.	n.d.	0.0102214	0.0171483	n.d.	n.d.	n.d.	n.d.	0.301661	0.281065	n.d.	n.d.	n.d.	n.d.	n.d.	n.d.	0.665273	0.393677	n.d.	n.d.	0.273284	0.602738	0.660303	n.d.	n.d.	n.d.	0.0177122	0.0184411	n.d.	n.d.	n.d.	n.d.	0.0763469
	n.d. = not detected due to lack of data or failed acquisition
[truncated: 65 more columns]

## Sheet: Fig. 2B
	raw data (3 exp in technical duplicates)				96well plates
ng IgG/well	RhCMV 68-1(FL)						CD99						RhCMV UCD52						RhCMV UCD59						RhCMV KF03						RhCMV 24514						RhCMV 19936						RhCMV 19269
25000	0.6538		0.6876		0.6352		1.1303		1.0641		1.1073		0.9238		0.6287		0.7117		0.7138		0.6513		0.7433		0.793		0.67		0.6292		0.73		0.5971		0.5926		0.8318		0.6618		0.6345		0.6054		0.6115		0.5959
2500	0.5638		0.5356		0.624		1.0236		0.878		1.0758		0.7733		0.4355		0.724		0.5898		0.5532		0.6247		0.5834		0.6022		0.6904		0.6453		0.5973		0.5453		0.6595		0.6212		0.6706		0.5244		0.4952		0.5948
250	0.4957		0.3647		0.3553		0.9858		0.6982		0.8907		0.713		0.4738		0.3528		0.5832		0.5227		0.3824		0.5226		0.4943		0.4255		0.4872		0.3773		0.2917		0.535		0.3759		0.3177		0.3399		0.4119		0.395
25	0.261		0.2742		0.1527		0.6808		0.6211		0.6349		0.3064		0.2339		0.1796		0.4445		0.236		0.1736		0.2392		0.2054		0.1752		0.2858		0.2658		0.1354		0.2084		0.3099		0.1623		0.1682		0.1971		0.1866
2,5	0.145		0.14		0.0873		0.4155		0.5636		0.3641		0.2065		0.1325		0.0849		0.1942		0.1008		0.1286		0.1605		0.123		0.0806		0.1404		0.1822		0.0668		0.143		0.1083		0.0698		0.1501		0.0987		0.0786
0,25	0.1083		0.0598		0.0664		0.2556		0.2958		0.2738		0.1359		0.1461		0.0733		0.1469		0.0569		0.0961		0.1304		0.0767		0.0795		0.12		0.099		0.0801		0.1097		0.0668		0.0665		0.1248		0.0842		0.0764
0	0.1049		0.1045		0.0815		0.1138		0.2973		0.0744		0.091		0.1209		0.081		0.1114		0.0908		0.0837		0.1269		0.1009		0.0735		0.0973		0.1189		0.0894		0.0947		0.0822		0.0843		0.1078		0.1061		0.0893
25000	0.4958		0.5818		0.6212		1.0607		1.0514		1.0536		0.8058		0.6151		0.6268		0.8104		0.7071		0.7453		0.6404		0.7519		0.7422		0.7151		0.6749		0.5477		0.7897		0.6727		0.663		0.4638		0.6119		0.4911
2500	0.5246		0.5844		0.5564		1.0518		1.0903		1.0723		0.8798		0.5541		0.572		0.7373		0.6253		0.607		0.7659		0.6057		0.6351		0.736		0.589		0.4816		0.6983		0.6371		0.6464		0.5022		0.5554		0.5582
250	0.4079		0.4092		0.3738		0.8083		0.9121		0.902		0.5819		0.3466		0.4454		0.4589		0.4416		0.4005		0.4779		0.4563		0.4383		0.4555		0.4228		0.2975		0.5392		0.4484		0.4095		0.2396		0.3513		0.3362
25	0.2242		0.2274		0.2023		0.5987		0.9635		0.6012		0.2925		0.1943		0.1885		0.283		0.2064		0.2033		0.1712		0.1762		0.167		0.2303		0.1806		0.144		0.3241		0.184		0.1496		0.1562		0.2104		0.1474
2,5	0.1595		0.0771		0.0988		0.4147		0.4554		0.3472		0.1884		0.106		0.0902		0.2676		0.0833		0.1062		0.1793		0.0777		0.0735		0.1319		0.1015		0.0717		0.1169		0.088		0.0843		0.1242		0.085		0.1
0,25	0.1238		0.0706		0.069		0.2937		0.5842		0.2713		0.1135		0.0953		0.0673		0.1541		0.0672		0.089		0.1437		0.1065		0.0691		0.1165		0.1434		0.0679		0.0908		0.0719		0.0659		0.1113		0.1025		0.0846
0	0.0813		0.072		0.0599		0.0988		0.1002		0.0561		0.0831		0.0924		0.0718		0.0847		0.0763		0.065		0.1234		0.0806		0.0717		0.0925		0.1006		0.1014		0.0845		0.0721		0.0852		0.0829		0.1955		0.0852
	AUC
	CD99	RhCMV 68-1(FL)	UCD59	KF03	19936	24514	19269	UCD52
Exp 1	3.865	1.841	2.36	2.108	2.163	2.083	1.535	2.572
Exp 2	4.159	1.733	1.828	1.863	1.828	1.852	1.677	1.723
Exp 2	3.789	1.642	1.815	1.796	1.688	1.424	1.594	1.762

## Sheet: Fig. 3B
	Full Gel

## Sheet: Fig. 3C
Virus (VID)	Growth-curve type	Repeat	Timepoint (days)	Starting Volume (uL)	Dilution	Volume (mL)	DAPI_1	DAPI_2	DAPI_3	DAPI_4	GFP_1	GFP_2	GFP_3	GFP_4	Sample mock #	Well 1 ratio	Well 2 ratio	Well 3 ratio	Well 4 ratio	Infected ratio	Infected ratio 95% CI	Normalized Infected ratio	Normalized Infected ratio 95% CI	Averaged Normalized Infected ratio	Averaged Normalized Infected ratio 95% CI	MOI	MOI 95% CI -	MOI 95% CI +	PFU	PFU 95% CI-	PFU 95% CI+	PFU/mL	PFU/mL 95% CI-	PFU/mL 95% CI+	Series Name	Days post infection
Mock				0	0	#DIV/0!	2889	2963	2904	2396	0	0	0	0	1	0	0	0	0					0	0
Mock				0	0	#DIV/0!									2	#DIV/0!	#DIV/0!	#DIV/0!	#DIV/0!					#DIV/0!	#DIV/0!
Mock				0	0	#DIV/0!									3	#DIV/0!	#DIV/0!	#DIV/0!	#DIV/0!					#DIV/0!	#DIV/0!
Mock				0	0	#DIV/0!									4	#DIV/0!	#DIV/0!	#DIV/0!	#DIV/0!					#DIV/0!	#DIV/0!
																																			VID 554R
554	Multi-step	1	0	100		#DIV/0!									1	#DIV/0!	#DIV/0!	#DIV/0!	#DIV/0!	#DIV/0!	#DIV/0!	#DIV/0!	#DIV/0!	#DIV/0!	#DIV/0!	#DIV/0!	#DIV/0!	#DIV/0!	#DIV/0!	#DIV/0!	#DIV/0!	#DIV/0!	#DIV/0!	#DIV/0!	RhCMV FL/gag	0
554	Multi-step	1	3	100	1	0.1	2021	2145	2090	1178	17	9	35	34	1	0.00841168	0.0041958	0.0167464	0.0288625	0.0145541	0.0108714	0.0145541	0.0108714	0.0480027	0.0925802	0.049193	0.0928056	0.102308	491.93	928.056	1023.08	4919.3	4918.3	10230.8		3
554	Multi-step	1	6	100	5	0.02	2914	3005	2914	2946	287	288	265	293	1	0.09849	0.0958403	0.0909403	0.0994569	0.0961819	0.0038142	0.0961819	0.0038142	0.112015	0.0120346	0.118801	0.0134617	0.0136454	1188.01	134.617	136.454	59400.5	6730.83	6822.68		6
554	Multi-step	1	9	100	625	0.00016	2633	2886	2819	2933	116	140	111	126	1	0.0440562	0.04851	0.0393757	0.0429594	0.0437253	0.00376427	0.0437253	0.00376427	0.0379485	0.0097674	0.0386873	0.0101015	0.0102046	386.873	101.015	102.046	2.41796e+06	631343	637786		9
554	Multi-step	1	12	100	625	0.00016	3069	3157	2943	2687	70	73	67	47	1	0.0228087	0.0231232	0.0227659	0.0174916	0.0215474	0.00270852	0.0215474	0.00270852	0.0143571	0.00412953	0.0144612	0.00418093	0.00419848	144.612	41.8093	41.9848	903823	261308	262405		12
554	Multi-step	1	15	100	125	0.0008	2611	2749	2821	2804	106	78	104	68	1	0.0405975	0.028374	0.0368664	0.0242511	0.0325222	0.00752111	0.0325222	0.00752111	0.0396235	0.0203685	0.0404299	0.0209871	0.021437	404.299	209.871	214.37	505374	262339	267963		15
554	Multi-step	1	18	100	125	0.0008	2914	3176	3155	3124	99	104	105	121	1	0.0339739	0.0327456	0.0332805	0.0387324	0.0346831	0.00274596	0.0346831	0.00274596	0.0243974	0.00573043	0.0246999	0.00585655	0.00589106	246.999	58.5655	58.9106	308749	73206.9	73638.2		18
554	Multi-step	1	21	100	5	0.02	3212	3555	3367		5	3	4		1	0.00155666	0.000843882	0.001188	#DIV/0!	0.00119618	0.000356461	0.00119618	0.000356461	0.0146069	0.00616166	0.0147146	0.00623353	0.00627263	147.146	62.3353	62.7263	7357.31	3116.76	3136.31		21	*only includes 3 technical replicate wells, not 4
554	Multi-step	1	24	100	1	0.1	2660	2613	2702		3	6	4		1	0.00112782	0.00229621	0.00148038	#DIV/0!	0.00163481	0.000599307	0.00163481	0.000599307	0.000634487	0.000727494	0.000634689	0.000727691	0.000728221	6.34689	7.27691	7.28221	63.4689	62.4689	72.8221		24	*only includes 3 technical replicate wells, not 4
554	Multi-step	2	0	100		#DIV/0!									1	#DIV/0!	#DIV/0!	#DIV/0!	#DIV/0!	#DIV/0!	#DIV/0!	#DIV/0!	#DIV/0!
554	Multi-step	2	3	100	1	0.1	2129	2111	2109	181	7	2	16	27	1	0.00328793	0.000947418	0.00758653	0.149171	0.0402483	0.0726674	0.0402483	0.0726674
554	Multi-step	2	6	100	5	0.02	2880	3001	2816	2550	361	402	388	377	1	0.125347	0.133955	0.137784	0.147843	0.136232	0.0093254	0.136232	0.0093254
554	Multi-step	2	9	100	625	0.00016	2933	2924	2856	2766	110	106	113	126	1	0.0375043	0.0362517	0.0395658	0.0455531	0.0397187	0.00412262	0.0397187	0.00412262
554	Multi-step	2	12	100	625	0.00016	2860	2837	3173	2975	31	51	51	49	1	0.0108392	0.0179767	0.0160731	0.0164706	0.0153399	0.0031105	0.0153399	0.0031105
554	Multi-step	2	15	100	125	0.0008	2769	2740	2841	2714	148	140	127	170	1	0.0534489	0.0510949	0.0447026	0.0626382	0.0529711	0.00742898	0.0529711	0.00742898
554	Multi-step	2	18	100	125	0.0008	3212	3283	3072	2854	99	65	77	73	1	0.0308219	0.019799	0.0250651	0.0255781	0.025316	0.00450498	0.025316	0.00450498															Highlighted cells are the final calculated data points for the graph
554	Multi-step	2	21	100	5	0.02	3370	3121	3294		13	19	27		1	0.00385757	0.00608779	0.00819672	#DIV/0!	0.00604736	0.00216986	0.00604736	0.00216986															Error bars represent 95% confidence intervals (1.96 * standard error)
554	Multi-step	2	24	100	1	0.1	2666	2685	2687		0	0	0		1	0	0	0	#DIV/0!	0	0	0	0															Each data point represents three biological replicates.
554	Multi-step	3	0	100		#DIV/0!									1	#DIV/0!	#DIV/0!	#DIV/0!	#DIV/0!	#DIV/0!	#DIV/0!	#DIV/0!	#DIV/0!															Each biological replicate had four technical replicates each (except for the later timepoints, which only had three, since more volume was needed per techinical replicate when the titer was low).
554	Multi-step	3	3	100	1	0.1	89	45	79	1387	9	7	7	16	1	0.101124	0.155556	0.0886076	0.0115357	0.0892056	0.0593782	0.0892056	0.0593782
554	Multi-step	3	6	100	5	0.02	2733	2999	3013	3015	280	323	284	332	1	0.102452	0.107703	0.0942582	0.110116	0.103632	0.00702079	0.103632	0.00702079
554	Multi-step	3	9	100	625	0.00016	3009	3126	3081	3136	116	77	68	114	1	0.038551	0.0246321	0.0220708	0.036352	0.0304015	0.00825652	0.0304015	0.00825652
554	Multi-step	3	12	100	625	0.00016	3242	3257	2633	2765	21	16	18	18	1	0.00647748	0.0049125	0.00683631	0.00650995	0.00618406	0.000863057	0.00618406	0.000863057
554	Multi-step	3	15	100	125	0.0008	1530	2883	3072	3211	15	98	112	171	1	0.00980392	0.0339924	0.0364583	0.0532544	0.0333773	0.0178948	0.0333773	0.0178948
554	Multi-step	3	18	100	125	0.0008	3016	3195	3198	3168	40	52	42	32	1	0.0132626	0.0162754	0.0131332	0.010101	0.0131931	0.00252126	0.0131931	0.00252126
554	Multi-step	3	21	100	5	0.02	3289	3537	3366		139	122	111		1	0.0422621	0.0344925	0.0329768	#DIV/0!	0.0365771	0.00498129	0.0365771	0.00498129
554	Multi-step	3	24	100	1	0.1	2097	2475	2488		0	1	1		1	0	0.00040404	0.000401929	#DIV/0!	0.000268657	0.000232666	0.000268657	0.000232666												VID 1277
1277	Multi-step	1	0	100		#DIV/0!									1	#DIV/0!	#DIV/0!	#DIV/0!	#DIV/0!	#DIV/0!	#DIV/0!	#DIV/0!	#DIV/0!	#DIV/0!	#DIV/0!	#DIV/0!	#DIV/0!	#DIV/0!	#DIV/0!	#DIV/0!	#DIV/0!	#DIV/0!	#DIV/0!	#DIV/0!	RhCMV FL/gag ΔΔΔFcγR	0
1277	Multi-step	1	3	100	1	0.1	68	71	231	796	14	4	15	30	1	0.205882	0.056338	0.0649351	0.0376884	0.091211	0.0772889	0.091211	0.0772889	0.0959354	0.0894421	0.100854	0.09434	0.104176	1008.54	943.4	1041.76	10085.4	9434	10417.6		3
1277	Multi-step	1	6	100	5	0.02	2423	2670	2289	1839	498	557	468	492	1	0.20553	0.208614	0.204456	0.267537	0.221534	0.0307188	0.221534	0.0307188	0.189206	0.0373847	0.209741	0.0450773	0.0472056	2097.41	450.773	472.056	104871	22538.6	23602.8		6
1277	Multi-step	1	9	100	625	0.00016	3044	3160	3070	2759	88	88	99	103	1	0.0289093	0.0278481	0.0322476	0.0373324	0.0315843	0.00426594	0.0315843	0.00426594	0.0296036	0.00769796	0.0300506	0.0079015	0.00796443	300.506	79.015	79.6443	1.87816e+06	493844	497777		9
1277	Multi-step	1	12	100	625	0.00016	2958	3037	3143	2941	48	61	51	68	1	0.0162272	0.0200856	0.0162265	0.0231214	0.0189152	0.00334247	0.0189152	0.00334247	0.0135558	0.00468004	0.0136485	0.00473314	0.00475565	136.485	47.3314	47.5565	853030	295821	297228		12
1277	Multi-step	1	15	100	125	0.0008	3052	3200	3018	423	136	168	153	3	1	0.0445609	0.0525	0.0506958	0.0070922	0.0387122	0.0213522	0.0387122	0.0213522	0.05565	0.0234327	0.0572585	0.0245107	0.0251266	572.585	245.107	251.266	715731	306384	314083		15
1277	Multi-step	1	18	100	125	0.0008	3334	3152	3306	2771	75	65	76	53	1	0.0224955	0.0206218	0.0229885	0.0191267	0.0213081	0.00177607	0.0213081	0.00177607	0.0213665	0.00608449	0.0215981	0.00619808	0.00623674	215.981	61.9808	62.3674	269976	77476	77959.2		18
1277	Multi-step	1	21	100	5	0.02	3174	3297	3250		2	5	3		1	0.00063012	0.00151653	0.000923077	#DIV/0!	0.00102324	0.000451615	0.00102324	0.000451615	0.00248951	0.00239643	0.00249262	0.00239953	0.0024053	24.9262	23.9953	24.053	1246.31	1199.76	1202.65		21	*only includes 3 technical replicate wells, not 4
1277	Multi-step	1	24	100	1	0.1	2549	2699	2657		0	1	0		1	0	0.000370508	0	#DIV/0!	0.000123503	0.000213913	0.000123503	0.000213913	0.000457593	0.00119035	0.000457698	0.00119019	0.0011916	4.57698	11.9019	11.916	45.7698	44.7698	119.16		24	*only includes 3 technical replicate wells, not 4
1277	Multi-step	2	0	100		#DIV/0!									1	#DIV/0!	#DIV/0!	#DIV/0!	#DIV/0!	#DIV/0!	#DIV/0!	#DIV/0!	#DIV/0!
1277	Multi-step	2	3	100	1	0.1	2190	2914	3005	2914	10	287	288	265	1	0.00456621	0.09849	0.0958403	0.0909403	0.0724592	0.0453699	0.0724592	0.0453699
1277	Multi-step	2	6	100	5	0.02	2263	2634	2451	2478	374	459	422	461	1	0.165267	0.17426	0.172175	0.186037	0.174435	0.00863704	0.174435	0.00863704
1277	Multi-step	2	9	100	625	0.00016	2909	3295	3435	3291	32	46	36	39	1	0.0110003	0.0139605	0.0104803	0.0118505	0.0118229	0.0015329	0.0118229	0.0015329
1277	Multi-step	2	12	100	625	0.00016	2900	3327	3241	3215	46	47	40	34	1	0.0158621	0.0141268	0.0123419	0.0105754	0.0132266	0.00227798	0.0132266	0.00227798
1277	Multi-step	2	15	100	125	0.0008	2700	3322	3206	2795	234	266	296	202	1	0.0866667	0.0800722	0.0923269	0.0722719	0.0828344	0.00864078	0.0828344	0.00864078
1277	Multi-step	2	18	100	125	0.0008	2775	2853	2932	2970	69	87	57	72	1	0.0248649	0.0304942	0.0194407	0.0242424	0.0247605	0.00452606	0.0247605	0.00452606
1277	Multi-step	2	21	100	5	0.02	3406	3497	3525		11	3	13		1	0.00322959	0.000857878	0.00368794	#DIV/0!	0.00259181	0.00151901	0.00259181	0.00151901
1277	Multi-step	2	24	100	1	0.1	2072	2195	2275		5	1	2		1	0.00241313	0.000455581	0.000879121	#DIV/0!	0.00124928	0.00102993	0.00124928	0.00102993
1277	Multi-step	3	0	100		#DIV/0!									1	#DIV/0!	#DIV/0!	#DIV/0!	#DIV/0!	#DIV/0!	#DIV/0!	#DIV/0!	#DIV/0!
1277	Multi-step	3	3	100	1	0.1	2946	2880	3001	2816	293	361	402	388	1	0.0994569	0.125347	0.133955	0.137784	0.124136	0.0172551	0.124136	0.0172551
1277	Multi-step	3	6	100	5	0.02	2682	2535	2517	1990	470	423	370	393	1	0.175242	0.166864	0.147	0.197487	0.171649	0.0209044	0.171649	0.0209044
1277	Multi-step	3	9	100	625	0.00016	3255	3239	3194	3184	135	140	134	175	1	0.0414747	0.0432232	0.0419537	0.0549623	0.0454035	0.00641513	0.0454035	0.00641513
1277	Multi-step	3	12	100	625	0.00016	3094	3068	3078	3071	28	16	35	26	1	0.00904977	0.00521512	0.011371	0.0084663	0.00852555	0.00253863	0.00852555	0.00253863
1277	Multi-step	3	15	100	125	0.0008	3255	3239	3194	3184	135	140	134	175	1	0.0414747	0.0432232	0.0419537	0.0549623	0.0454035	0.00641513	0.0454035	0.00641513
1277	Multi-step	3	18	100	125	0.0008	2847	2927	2923	2756	62	37	54	53	1	0.0217773	0.0126409	0.0184742	0.0192308	0.0180308	0.00386107	0.0180308	0.00386107
1277	Multi-step	3	21	100	5	0.02	2661	3105	2923		8	17	9		1	0.00300639	0.00547504	0.00307903	#DIV/0!	0.00385349	0.00140478	0.00385349	0.00140478
1277	Multi-step	3	24	100	1	0.1	2157	2123	2147		0	0	0		1	0	0	0	#DIV/0!	0	0	0	0

## Sheet: Fig. 3D
In Fibros (FFU/mL)								In Epis (FFU/mL)							Epis/Fibros
#Replicate	FL	FL-dPC	FL-dddFcgRs					#Replicate	FL	FL-dPC	FL-dddFcgRs				#Replicate	FL	FL-dPC	FL-dddFcgRs	1st biological replicate
1	9.44348e+07	6.69202e+07	1.42451e+07					1	338150	76514.2	94157.5				1	0.00358078	0.00114337	0.00660984
2	7.33103e+07	6.38178e+07	1.36484e+07					2	244446	104617	83580.1				2	0.0033344	0.0016393	0.00612378
3	4.72192e+07	6.7614e+07	1.70216e+07					3	261162	70247.7	72729.2				3	0.00553085	0.00103895	0.00427277
															Avarage1	0.00414868	0.00127387	0.00566879
#Replicate	FL	FL-dPC	FL-dddFcgRs					#Replicate	FL	FL-dPC	FL-dddFcgRs				#Replicate	FL	FL-dPC	FL-dddFcgRs	2nd biological replicate
1	5.67132e+07	1.03686e+08	1.05172e+07					1	364023	65924.8	88763.2				1	0.00641867	0.000635811	0.00843985
2	5.03753e+07	1.22021e+08	8.5868e+06					2	292014	113941	60454.9				2	0.00579676	0.000933783	0.00704045
3	4.4663e+07	7.30232e+07	1.20056e+07					3	299663	83162.4	111097				3	0.00670942	0.00113885	0.00925376
															Avarage2	0.00630828	0.000902814	0.00824469
#Replicate	FL	FL-dPC	FL-dddFcgRs					#Replicate	FL	FL-dPC	FL-dddFcgRs				#Replicate	FL	FL-dPC	FL-dddFcgRs	3rd biological replicate
1	5.51457e+07	9.39967e+07	1.14209e+07					1	356261	82533.3	61956.3				1	0.00646036	0.000878044	0.00542483
2	7.51838e+07	9.40111e+07	1.39536e+07					2	279402	89913.8	83198.1				2	0.00371625	0.000956417	0.00596246
3	6.00125e+07	7.03683e+07	1.11185e+07					3	271277	80668	101488				3	0.00452035	0.00114637	0.00912782
															Avarage3	0.00489898	0.00099361	0.00683837

## Sheet: Fig. 3E
	GAPDH						GAPDH (mean)
	dpi (h)	VID554R_FL_ (1)	VID554R_FL_ (2)	VID554R_FL_ (3)			VID554R_FL
	0	3.15171e+06	4.76024e+06	5.78253e+06			4.56482e+06
	4	3.63758e+06	3.69544e+06	3.72209e+06			3.68504e+06
	8	2201711	3.82303e+06	4279398			3.43471e+06
	12	2.73881e+06	2.94446e+06	3.53248e+06			3.07192e+06
	24	2.91018e+06	2.94807e+06	3.02679e+06			2.96168e+06
	36	1.03198e+06	2795004	3122156			2.31638e+06
	48	2.08927e+06	2.1008e+06	2123452			2.10451e+06
							GAPDH (mean)
	dpi (h)	VID1277_3d_ (1)	VID1277_3d_ (2)	VID1277_3d_ (3)			VID1277_3d
	0	2.34273e+06	5494950	6353784			4.73049e+06
	4	3.53696e+06	3.64257e+06	3.77142e+06			3.65032e+06
	8	1.95088e+06	3279310	3477707			2.90263e+06
	12	2.55322e+06	2.50675e+06	2.57406e+06			2.54468e+06
	24	1.91906e+06	2.24003e+06	2405165			2.18808e+06
	36	1.62393e+06	2.091e+06	2.26615e+06			1.99369e+06
	48	1.83809e+06	2.00105e+06	2092090			1.97708e+06
	Rh05						Rh05/GAPDH						GAPDH (mean)
	dpi (h)	VID554R_FL_ (1)	VID554R_FL_ (2)	VID554R_FL_ (3)			dpi (h)	VID554R_FL_ (1)	VID554R_FL_ (2)	VID554R_FL_ (3)			VID554R_FL
	0	0	0	0			0	0	0	0			4.56482e+06
	4	65335.1	72796.6	77653.1			4	0.0177298	0.0197547	0.0210725			3.68504e+06
	8	278287	297003	239496			8	0.081022	0.0864711	0.0697281			3.43471e+06
	12	175247	222095	231999			12	0.0570481	0.0722984	0.0755226			3.07192e+06
	24	678297	708429	651495			24	0.229024	0.239198	0.219975			2.96168e+06
	36	998836	1.39329e+06	1.63662e+06			36	0.431206	0.601494	0.706542			2.31638e+06
	48	963409	1.03796e+06	858868			48	0.457783	0.493209	0.408109			2.10451e+06
													GAPDH (mean)
	dpi (h)	VID1277_3d_ (1)	VID1277_3d_ (2)	VID1277_3d_ (3)			dpi (h)	VID1277_3d_ (1)	VID1277_3d_ (2)	VID1277_3d_ (3)			VID1277_3d
	0	10.691	20.0676	17.0845			0	2.26002e-06	4.24219e-06	3.61158e-06			4.73049e+06
	4	16.1165	16.4814	32.4043			4	4.4151e-06	4.51506e-06	8.87712e-06			3.65032e+06
	8	0	5.15854	5.6809			8	0	1.77719e-06	1.95715e-06			2.90263e+06
	12	27.6595	20.4917	15.6605			12	1.08695e-05	8.05276e-06	6.15423e-06			2.54468e+06
	24	5.66926	3.29052	7.17424			24	2.59097e-06	1.50383e-06	3.27878e-06			2.18808e+06
	36	5.46651	7.20987	8.25696			36	2.7419e-06	3.61634e-06	4.14154e-06			1.99369e+06
	48	21.6907	19.6755	3.84909			48	1.09711e-05	9.95179e-06	1.94686e-06			1.97708e+06
	Rh152/Rh151						Rh152/Rh151/GAPDH						GAPDH (mean)
	dpi (h)	VID554R_FL_ (1)	VID554R_FL_ (2)	VID554R_FL_ (3)			dpi (h)	VID554R_FL_ (1)	VID554R_FL_ (2)	VID554R_FL_ (3)			VID554R_FL
	0	1.93117	0	13.343			0	4.23055e-07	0	2.92301e-06			4.56482e+06
	4	642912	1.19394e+06	1.32585e+06			4	0.174466	0.323996	0.359794			3.68504e+06
	8	2.51427e+06	2.52473e+06	2.75696e+06			8	0.732018	0.735062	0.802674			3.43471e+06
	12	2.59774e+06	3.07536e+06	3.27555e+06			12	0.845641	1.00112	1.06629			3.07192e+06
	24	6370379	6.53523e+06	6479589			24	2.15093	2.20659	2.18781			2.96168e+06
	36	12966159	18293290	20114360			36	5.5976	7.89736	8.68354			2.31638e+06
	48	17168826	16638624	17019156			48	8.15811	7.90618	8.087			2.10451e+06
													GAPDH (mean)
	dpi (h)	VID1277_3d_ (1)	VID1277_3d_ (2)	VID1277_3d_ (3)			dpi (h)	VID1277_3d_ (1)	VID1277_3d_ (2)	VID1277_3d_ (3)			VID1277_3d
	0	12.4539	55.2182	66.6944			0	2.63268e-06	1.16728e-05	1.40989e-05			4.73049e+06
	4	19.5529	31.1742	64.0427			4	5.3565e-06	8.54013e-06	1.75444e-05			3.65032e+06
	8	3.04641	7.02577	100.365			8	1.04953e-06	2.42048e-06	3.45772e-05			2.90263e+06
	12	31.4782	16.058	31.1377			12	1.23702e-05	6.31044e-06	1.22364e-05			2.54468e+06
	24	13.0144	24.2492	31.1554			24	5.94783e-06	1.10824e-05	1.42387e-05			2.18808e+06
	36	4.43593	0	2.29522			36	2.22498e-06	0	1.15124e-06			1.99369e+06
	48	11.4711	18.9572	70.9411			48	5.80204e-06	9.58851e-06	3.58818e-05			1.97708e+06
	Rh173						Rh173/GAPDH						GAPDH (mean)
	dpi (h)	VID554R_FL_ (1)	VID554R_FL_ (2)	VID554R_FL_ (3)			dpi (h)	VID554R_FL_ (1)	VID554R_FL_ (2)	VID554R_FL_ (3)			VID554R_FL
	0	32.1292	52.5352	40.1697			0	7.03844e-06	1.15087e-05	8.79984e-06			4.56482e+06
	4	233092	243135	244202			4	0.0632536	0.065979	0.0662685			3.68504e+06
	8	429594	883034	1.03045e+06			8	0.125074	0.257091	0.30001			3.43471e+06
	12	1.14162e+06	1.42948e+06	1.53017e+06			12	0.371633	0.465338	0.498117			3.07192e+06
	24	2190257	4083541	4925900			24	0.739532	1.37879	1.66321			2.96168e+06
	36	8733042	8747766	8857084			36	3.77013	3.77648	3.82368			2.31638e+06
	48	3.73111e+06	7.51508e+06	10549987			48	1.77291	3.57094	5.01304			2.10451e+06
													GAPDH (mean)
	dpi (h)	VID1277_3d_ (1)	VID1277_3d_ (2)	VID1277_3d_ (3)			dpi (h)	VID1277_3d_ (1)	VID1277_3d_ (2)	VID1277_3d_ (3)			VID1277_3d
	0	74.4943	31.9241	165.711			0	1.57477e-05	6.74859e-06	3.50304e-05			4.73049e+06
	4	60.2569	37.5826	103.419			4	1.65073e-05	1.02957e-05	2.83316e-05			3.65032e+06
	8	30.8253	19.8798	30.4618			8	1.06198e-05	6.84888e-06	1.04946e-05			2.90263e+06
	12	118.593	65.923	121.26			12	4.66045e-05	2.59062e-05	4.76523e-05			2.54468e+06
	24	40.7968	40.4204	57.976			24	1.8645e-05	1.8473e-05	2.64963e-05			2.18808e+06
	36	81.5676	13.8198	186.523			36	4.09128e-05	6.93175e-06	9.35562e-05			1.99369e+06
	48	39.6227	62.846	109.575			48	2.0041e-05	3.17873e-05	5.54225e-05			1.97708e+06
	Rh156 (IE1)						Rh156 (IE1)/GAPDH						GAPDH (mean)
	dpi (h)	VID554R_FL_ (1)	VID554R_FL_ (2)	VID554R_FL_ (3)			dpi (h)	VID554R_FL_ (1)	VID554R_FL_ (2)	VID554R_FL_ (3)			VID554R_FL
	0	0	0	62.5828			0	0	0	1.37098e-05			4.56482e+06
	4	10420745	10319020	10536096			4	2.82785	2.80025	2.85916			3.68504e+06
	8	2.78438e+06	2.73258e+06	2691143			8	0.810658	0.795577	0.783513			3.43471e+06
	12	582631	600977	608216			12	0.189664	0.195636	0.197992			3.07192e+06
	24	1630887	1.60371e+06	1.64248e+06			24	0.550663	0.541486	0.554578			2.96168e+06
	36	1.19473e+06	1.18273e+06	1.2179e+06			36	0.515776	0.510594	0.525779			2.31638e+06
	48	782964	786105	794423			48	0.372041	0.373534	0.377486			2.10451e+06
													GAPDH (mean)
	dpi (h)	VID1277_3d_ (1)	VID1277_3d_ (2)	VID1277_3d_ (3)			dpi (h)	VID1277_3d_ (1)	VID1277_3d_ (2)	VID1277_3d_ (3)			VID1277_3d
	0	8.95575	5.46303	177.861			0	1.8932e-06	1.15486e-06	3.75989e-05			4.73049e+06
	4	22868066	23022380	23803980			4	6.26468	6.30696	6.52107			3.65032e+06
	8	2.02761e+06	2.04978e+06	2.0498e+06			8	0.698543	0.706181	0.706187			2.90263e+06
	12	342834	347326	345861			12	0.134726	0.136491	0.135915			2.54468e+06
	24	1.20244e+06	1247001	1.24663e+06			24	0.549539	0.569905	0.569737			2.18808e+06
	36	984547	994382	1.00232e+06			36	0.49383	0.498764	0.502746			1.99369e+06
	48	729013	729243	745420			48	0.368732	0.368849	0.377031			1.97708e+06
	Rh189 (E)						Rh189 (E)/GAPDH						GAPDH (mean)
	dpi (h)	VID554R_FL_ (1)	VID554R_FL_ (2)	VID554R_FL_ (3)			dpi (h)	VID554R_FL_ (1)	VID554R_FL_ (2)	VID554R_FL_ (3)			VID554R_FL
	0	0	13.4405	0			0	0	2.94437e-06	0			4.56482e+06
	4	495101	504705	516948			4	0.134354	0.136961	0.140283			3.68504e+06
	8	1.75856e+06	1.70615e+06	1.73685e+06			8	0.511997	0.496738	0.505676			3.43471e+06
	12	1.64759e+06	1.66158e+06	1.61861e+06			12	0.536338	0.540893	0.526905			3.07192e+06
	24	2.9522e+06	2.80966e+06	2.93204e+06			24	0.996798	0.948671	0.989991			2.96168e+06
	36	2.58903e+06	2.58452e+06	2.57703e+06			36	1.11771	1.11576	1.11253			2.31638e+06
	48	2187672	2.25093e+06	2.20347e+06			48	1.03952	1.06958	1.04702			2.10451e+06
													GAPDH (mean)
	dpi (h)	VID1277_3d_ (1)	VID1277_3d_ (2)	VID1277_3d_ (3)			dpi (h)	VID1277_3d_ (1)	VID1277_3d_ (2)	VID1277_3d_ (3)			VID1277_3d
	0	70.9204	85.3779	49.234			0	1.49922e-05	1.80484e-05	1.04078e-05			4.73049e+06
	4	1.8375e+06	1.90517e+06	1.91226e+06			4	0.503381	0.521918	0.523861			3.65032e+06
	8	3.08133e+06	3.11658e+06	3.17133e+06			8	1.06157	1.07371	1.09257			2.90263e+06
	12	1.97306e+06	1959859	1.98303e+06			12	0.775367	0.77018	0.779284			2.54468e+06
	24	2523974	2.60376e+06	2.58973e+06			24	1.15351	1.18997	1.18356			2.18808e+06
	36	2.46303e+06	2.53268e+06	2.66236e+06			36	1.23541	1.27035	1.33539			1.99369e+06
	48	2.16554e+06	2.08333e+06	2.22405e+06			48	1.09532	1.05374	1.12492			1.97708e+06
	Rh137 (L)						Rh137 (L)/GAPDH						GAPDH (mean)
	dpi (h)	VID554R_FL_ (1)	VID554R_FL_ (2)	VID554R_FL_ (3)			dpi (h)	VID554R_FL_ (1)	VID554R_FL_ (2)	VID554R_FL_ (3)			VID554R_FL
	0	4.65407	4.20719	4.34811			0	1.01955e-06	9.21653e-07	9.52526e-07			4.56482e+06
	4	776195	771579	781698			4	0.210634	0.209382	0.212128			3.68504e+06
	8	1081636	1.03999e+06	1.11908e+06			8	0.314913	0.302789	0.325815			3.43471e+06
	12	923623	956610	1.05689e+06			12	0.300667	0.311405	0.344048			3.07192e+06
	24	2.90058e+06	2.90922e+06	2.9312e+06			24	0.979371	0.982287	0.989707			2.96168e+06
	36	12676215	13059308	12505794			36	5.47243	5.63781	5.39885			2.31638e+06
	48	19615902	19867880	19850286			48	9.32089	9.44062	9.43226			2.10451e+06
													GAPDH (mean)
	dpi (h)	VID1277_3d_ (1)	VID1277_3d_ (2)	VID1277_3d_ (3)			dpi (h)	VID1277_3d_ (1)	VID1277_3d_ (2)	VID1277_3d_ (3)			VID1277_3d
	0	208.553	180.289	220.258			0	4.40869e-05	3.8112e-05	4.65613e-05			4.73049e+06
	4	2.90417e+06	2872298	2.95462e+06			4	0.795593	0.786863	0.809416			3.65032e+06
	8	1.97455e+06	1966023	2012732			8	0.680261	0.677324	0.693416			2.90263e+06
	12	1.05048e+06	1.07918e+06	1.07015e+06			12	0.412816	0.424094	0.420546			2.54468e+06
	24	2.64775e+06	2.73703e+06	2747591			24	1.21007	1.25088	1.25571			2.18808e+06
	36	16825034	14824161	14972442			36	8.43912	7.43552	7.5099			1.99369e+06
	48	17761404	18136880	18766656			48	8.98366	9.17358	9.49211			1.97708e+06

## Sheet: Fig. 3H
As in Figure 3H																Repeat Experiment

## Sheet: Fig. 4B
	raw data
	ng IgG	CD99		RH05		RH152/151		RH173		gp68		gp34		gp95		empty vector
	2500	1.8973	1.8084	0.9648	0.9951	0.8333	0.9934	1.4065	1.2537	0.7998	0.8357	1.2717	1.2468	1.3109	1.0974	0.357	0.2035
	250	1.3351	1.1638	0.5383	0.4654	0.5006	0.4371	0.8611	0.6978	0.5215	0.3825	0.7355	0.6759	0.6584	0.6873	0.2857	0.3322
	25	0.8104	0.8328	0.3492	0.3777	0.3271	0.3386	0.3788	0.4176	0.362	0.3074	0.4077	0.3733	0.406	0.4035	0.4198	0.3336
	2,5	0.3748	0.4143	0.3096	0.3353	0.295	0.3169	0.3073	0.3449	0.2688	0.2985	0.3069	0.2874	0.2947	0.2964	0.413	0.3206
	0,25	0.3288	0.335	0.2934	0.3138	0.3004	0.2933	0.3298	0.3111	0.3027	0.2914	0.3253	0.2727	0.301	0.3021	0.4017	0.3409
	0	0.3019	0.335	0.3036	0.344	0.2873	0.3195	0.3117	0.304	0.2779	0.293	0.2839	0.2803	0.3026	0.2855	0.2945	0.3259
	AUC
	CD99	e.v.	Rh05	Rh152	Rh173	RL11	UL119	RL12
Exp 1	3.949	1.846	2.125	1.983	2.736	2.553	1.994	2.467
Exp 2	3.818	1.592	2.162	2.042	2.55	2.373	1.844	2.381

[truncated: 10 more sheets: Fig. 4D, Fig. 4E, Fig. 5A, Fig. 5C, Fig. 5D, Fig. 5E, Fig. S2, Fig. S3A, Fig. S3B, Fig. S9]
